# Supplementary material for: Critical thresholds and mediating mechanisms of ecological security in Shenyang based on health-risk-service triadic framework
Source: iScience. 2026 Jun 14;29(6):116325. doi: 10.1016/j.isci.2026.116325 (PMC13267618; doi:10.1016/j.isci.2026.116325)
Supplement: Data S1. Tables S1–S10 [file mmc1.zip]

Archive with 11 entries (10 files):
- Supplemental tables/
- Supplemental tables/Table S1 Results of Mediating Effect on CS.xls
- Supplemental tables/Table S10 Summary of Effect Size Results for Mediating Effects on LR.xls
- Supplemental tables/Table S2 Summary of Effect Size Results for Mediating Effects on CS.xls
- Supplemental tables/Table S3 Results of Mediating Effect on FP.xls
- Supplemental tables/Table S4 Summary of Effect Size Results for Mediating Effects on FP.xls
- Supplemental tables/Table S5 Results of Mediating Effect on WY.xls
- Supplemental tables/Table S6 Summary of Effect Size Results for Mediating Effects on WY.xls
- Supplemental tables/Table S7 Results of Mediating Effect on WP.xls
- Supplemental tables/Table S8 Summary of Effect Size Results for Mediating Effects on WP.xls
- Supplemental tables/Table S9 Results of Mediating Effect on LR.xls
