# Supplementary material for: Critical thresholds and mediating mechanisms of ecological security in Shenyang based on health-risk-service triadic framework
Source: iScience. 2026 Jun 14;29(6):116325. doi: 10.1016/j.isci.2026.116325 (PMC13267618; doi:10.1016/j.isci.2026.116325)
Supplement: Data S1. Tables S1–S10 [file mmc1.zip › Supplemental tables/Table S1 Results of Mediating Effect on CS.xls]

## Sheet: Sheet1
Table S1 Results of Mediating Effect on CS
	CS					ND					HA					LP					CS
	B	SE	t	p	β	B	SE	t	p	β	B	SE	t	p	β	B	SE	t	p	β	B	SE	t	p	β
Constant	-0.236**	0.004	-55.359	0	-	0.443**	0.002	189.186	0	-	0.447**	0.001	345.216	0	-	0.082**	0.003	29.418	0	-	-0.433**	0.009	-49.678	0	-
EV	0.138**	0.009	15.081	0	0.09	-0.088**	0.005	-17.557	0	-0.171	0.046**	0.003	16.474	0	0.14	0.041**	0.006	6.792	0	0.054	0.193**	0.006	33.704	0	0.125
EO	0.294**	0.01	29.904	0	0.169	-0.025**	0.005	-4.686	0	-0.043	0.049**	0.003	16.445	0	0.133	0.268**	0.006	41.467	0	0.31	0.599**	0.007	92.147	0	0.343
ER	0.682**	0.005	124.872	0	0.715	0.054**	0.003	18.177	0	0.17	-0.111**	0.002	-67.127	0	-0.549	0.210**	0.004	58.579	0	0.445	0.960**	0.004	231.594	0	1.006
ND																					0.271**	0.01	25.964	0	0.091
HA																					0.391**	0.019	20.766	0	0.083
LP																					-1.184**	0.009	-139.247	0	-0.586
R2	0.643					0.042					0.271					0.371					0.872
Adjusted R2	0.643					0.041					0.271					0.371					0.872
F value	F (3,12543)=7533.378,p=0.000					F (3,12543)=181.730,p=0.000					F (3,12543)=1555.964,p=0.000					F (3,12543)=2466.104,p=0.000					F (6,12540)=14220.333,p=0.000
Note: **p<0.01
