# Supplementary material for: Critical thresholds and mediating mechanisms of ecological security in Shenyang based on health-risk-service triadic framework
Source: iScience. 2026 Jun 14;29(6):116325. doi: 10.1016/j.isci.2026.116325 (PMC13267618; doi:10.1016/j.isci.2026.116325)
Supplement: Data S1. Tables S1–S10 [file mmc1.zip › Supplemental tables/Table S10 Summary of Effect Size Results for Mediating Effects on LR.xls]

## Sheet: Sheet1
Table S10 Summary of Effect Size Results for Mediating Effects on LR
	c	a	b	a*b	a*b	a*b	a*b	a*b	c’	conclusion	proportion
	total effect			mediating effect	(Boot SE)	(z value)	(p value)	(95% BootCI)	direct effect
EV=>ND=>RE	-0.402**	-0.088**	0.060**	-0.005	0.002	-2.856	0.004	-0.009 ~ -0.002	-0.371**	Partial mediating	0.01313
EV=>HA=>RE	-0.402**	0.046**	-0.359**	-0.016	0.004	-3.743	0	-0.025 ~ -0.008	-0.371**	Partial mediating	0.04095
EV=>LP=>RE	-0.402**	0.041**	-0.244**	-0.01	0.002	-4.661	0	-0.016 ~ -0.006	-0.371**	Partial mediating	0.02481
EO=>ND=>RE	0.381**	-0.025**	0.060**	-0.002	0.001	-2.229	0.026	-0.004 ~ -0.000	0.465**	Masking mediating	0.00325
EO=>HA=>RE	0.381**	0.049**	-0.359**	-0.018	0.003	-6.459	0	-0.023 ~ -0.012	0.465**	Masking mediating	0.03789
EO=>LP=>RE	0.381**	0.268**	-0.244**	-0.065	0.005	-12.248	0	-0.076 ~ -0.052	0.465**	Masking mediating	0.14042
ER=>ND=>RE	0.684**	0.054**	0.060**	0.003	0.001	2.723	0.006	0.001 ~ 0.006	0.692**	Partial mediating	0.00476
ER=>HA=>RE	0.684**	-0.111**	-0.359**	0.04	0.006	6.209	0	0.027 ~ 0.051	0.692**	Partial mediating	0.05847
ER=>LP=>RE	0.684**	0.210**	-0.244**	-0.051	0.004	-14.148	0	-0.058 ~ -0.041	0.692**	Masking mediating	0.07412
