# Supplementary material for: Critical thresholds and mediating mechanisms of ecological security in Shenyang based on health-risk-service triadic framework
Source: iScience. 2026 Jun 14;29(6):116325. doi: 10.1016/j.isci.2026.116325 (PMC13267618; doi:10.1016/j.isci.2026.116325)
Supplement: Data S1. Tables S1–S10 [file mmc1.zip › Supplemental tables/Table S2 Summary of Effect Size Results for Mediating Effects on CS.xls]

## Sheet: Sheet1
Table S2 Summary of Effect Size Results for Mediating Effects on CS
	c	a	b	a*b	a*b	a*b	a*b	a*b	c’	conclusion	proportion
	total effect			mediating effect	(Boot SE)	(z value)	(p value)	(95% BootCI)	direct effect
EV=>ND=>CS	0.138**	-0.088**	0.271**	-0.024	0.002	-11.92	0	-0.029 ~ -0.020	0.193**	Masking mediating	0.12414
EV=>HA=>CS	0.138**	0.046**	0.391**	0.018	0.003	7.072	0	0.013 ~ 0.023	0.193**	Partial mediating	0.12965
EV=>LP=>CS	0.138**	0.041**	-1.184**	-0.048	0.009	-5.199	0	-0.074 ~ -0.028	0.193**	Masking mediating	0.25134
EO=>ND=>CS	0.294**	-0.025**	0.271**	-0.007	0.001	-4.914	0	-0.011 ~ -0.004	0.599**	Masking mediating	0.01143
EO=>HA=>CS	0.294**	0.049**	0.391**	0.019	0.002	10.984	0	0.015 ~ 0.023	0.599**	Partial mediating	0.06527
EO=>LP=>CS	0.294**	0.268**	-1.184**	-0.317	0.008	-41.28	0	-0.336 ~ -0.306	0.599**	Masking mediating	0.52958
ER=>ND=>CS	0.682**	0.054**	0.271**	0.015	0.001	13.551	0	0.013 ~ 0.017	0.960**	Partial mediating	0.02163
ER=>HA=>CS	0.682**	-0.111**	0.391**	-0.044	0.003	-15.944	0	-0.049 ~ -0.039	0.960**	Masking mediating	0.04534
ER=>LP=>CS	0.682**	0.210**	-1.184**	-0.249	0.006	-38.707	0	-0.260 ~ -0.234	0.960**	Masking mediating	0.25931
