# Supplementary material for: Critical thresholds and mediating mechanisms of ecological security in Shenyang based on health-risk-service triadic framework
Source: iScience. 2026 Jun 14;29(6):116325. doi: 10.1016/j.isci.2026.116325 (PMC13267618; doi:10.1016/j.isci.2026.116325)
Supplement: Data S1. Tables S1–S10 [file mmc1.zip › Supplemental tables/Table S3 Results of Mediating Effect on FP.xls]

## Sheet: Sheet1
Table S3 Results of Mediating Effect on FP
	FP					ND					HA					LP					FP
	B	SE	t	p	β	B	SE	t	p	β	B	SE	t	p	β	B	SE	t	p	β	B	SE	t	p	β
Constant	0.366**	0.007	53.946	0	-	0.443**	0.002	189.186	0	-	0.447**	0.001	345.216	0	-	0.082**	0.003	29.418	0	-	0.057**	0.021	2.661	0.008	-
EV	0.647**	0.015	44.277	0	0.387	-0.088**	0.005	-17.557	0	-0.171	0.046**	0.003	16.474	0	0.14	0.041**	0.006	6.792	0	0.054	0.691**	0.014	49.118	0	0.413
EO	-0.840**	0.016	-53.676	0	-0.444	-0.025**	0.005	-4.686	0	-0.043	0.049**	0.003	16.445	0	0.133	0.268**	0.006	41.467	0	0.31	-0.975**	0.016	-60.985	0	-0.515
ER	-0.094**	0.009	-10.868	0	-0.091	0.054**	0.003	18.177	0	0.17	-0.111**	0.002	-67.127	0	-0.549	0.210**	0.004	58.579	0	0.445	-0.273**	0.01	-26.762	0	-0.263
ND																					0.717**	0.026	27.916	0	0.221
HA																					-0.128**	0.046	-2.76	0.006	-0.025
LP																					0.595**	0.021	28.45	0	0.271
R2	0.233					0.042					0.271					0.371					0.342
Adjusted R2	0.233					0.041					0.271					0.371					0.342
F value	F (3,12543)=1270.963,p=0.000					F (3,12543)=181.730,p=0.000					F (3,12543)=1555.964,p=0.000					F (3,12543)=2466.104,p=0.000					F (6,12540)=1086.871,p=0.000
Note: **p<0.01
