# Supplementary material for: Critical thresholds and mediating mechanisms of ecological security in Shenyang based on health-risk-service triadic framework
Source: iScience. 2026 Jun 14;29(6):116325. doi: 10.1016/j.isci.2026.116325 (PMC13267618; doi:10.1016/j.isci.2026.116325)
Supplement: Data S1. Tables S1–S10 [file mmc1.zip › Supplemental tables/Table S4 Summary of Effect Size Results for Mediating Effects on FP.xls]

## Sheet: Sheet1
Table S4 Summary of Effect Size Results for Mediating Effects on FP
	c	a	b	a*b	a*b	a*b	a*b	a*b	c’	conclusion	proportion
	total effect			mediating effect	(Boot SE)	(z value)	(p value)	(95% BootCI)	direct effect
EV=>ND=>FP	0.647**	-0.088**	0.717**	-0.063	0.005	-11.839	0	-0.074 ~ -0.051	0.691**	Masking mediating	0.09159
EV=>HA=>FP	0.647**	0.046**	-0.128**	-0.006	0.003	-2.179	0.029	-0.010 ~ 0.003	0.691**	Masking mediating	0.00848
EV=>LP=>FP	0.647**	0.041**	0.595**	0.024	0.005	4.706	0	0.014 ~ 0.037	0.691**	Partial mediating	0.03768
EO=>ND=>FP	-0.840**	-0.025**	0.717**	-0.018	0.004	-5.058	0	-0.026 ~ -0.010	-0.975**	Partial mediating	0.02156
EO=>HA=>FP	-0.840**	0.049**	-0.128**	-0.006	0.003	-1.835	0.067	-0.014 ~ 0.002	-0.975**	Partial mediating	0.00747
EO=>LP=>FP	-0.840**	0.268**	0.595**	0.159	0.014	11.112	0	0.133 ~ 0.190	-0.975**	Masking mediating	0.16349
ER=>ND=>FP	-0.094**	0.054**	0.717**	0.039	0.003	15.207	0	0.032 ~ 0.045	-0.273**	Masking mediating	0.14306
ER=>HA=>FP	-0.094**	-0.111**	-0.128**	0.014	0.007	1.926	0.054	-0.006 ~ 0.029	-0.273**	Masking mediating	0.05215
ER=>LP=>FP	-0.094**	0.210**	0.595**	0.125	0.009	13.321	0	0.106 ~ 0.144	-0.273**	Masking mediating	0.45849
