# Supplementary material for: Critical thresholds and mediating mechanisms of ecological security in Shenyang based on health-risk-service triadic framework
Source: iScience. 2026 Jun 14;29(6):116325. doi: 10.1016/j.isci.2026.116325 (PMC13267618; doi:10.1016/j.isci.2026.116325)
Supplement: Data S1. Tables S1–S10 [file mmc1.zip › Supplemental tables/Table S5 Results of Mediating Effect on WY.xls]

## Sheet: Sheet1
Table S5 Results of Mediating Effect on WY
	WY					ND					HA					LP					WY
	B	SE	t	p	β	B	SE	t	p	β	B	SE	t	p	β	B	SE	t	p	β	B	SE	t	p	β
Constant	0.581**	0.004	150.406	0	-	0.443**	0.002	189.186	0	-	0.447**	0.001	345.216	0	-	0.082**	0.003	29.418	0	-	1.267**	0.008	162.44	0	-
EV	-0.079**	0.008	-9.474	0	-0.069	-0.088**	0.005	-17.557	0	-0.171	0.046**	0.003	16.474	0	0.14	0.041**	0.006	6.792	0	0.054	-0.167**	0.005	-32.627	0	-0.147
EO	-0.063**	0.009	-7.08	0	-0.049	-0.025**	0.005	-4.686	0	-0.043	0.049**	0.003	16.445	0	0.133	0.268**	0.006	41.467	0	0.31	-0.031**	0.006	-5.346	0	-0.024
ER	-0.450**	0.005	-90.92	0	-0.64	0.054**	0.003	18.177	0	0.17	-0.111**	0.002	-67.127	0	-0.549	0.210**	0.004	58.579	0	0.445	-0.376**	0.004	-101.399	0	-0.534
ND																					-1.230**	0.009	-131.768	0	-0.558
HA																					-0.282**	0.017	-16.758	0	-0.081
LP																					-0.184**	0.008	-24.173	0	-0.123
R2	0.461					0.042					0.271					0.371					0.811
Adjusted R2	0.461					0.041					0.271					0.371					0.811
F value	F (3,12543)=3573.036,p=0.000					F (3,12543)=181.730,p=0.000					F (3,12543)=1555.964,p=0.000					F (3,12543)=2466.104,p=0.000					F (6,12540)=8991.895,p=0.000
Note: **p<0.01
