# Supplementary material for: Critical thresholds and mediating mechanisms of ecological security in Shenyang based on health-risk-service triadic framework
Source: iScience. 2026 Jun 14;29(6):116325. doi: 10.1016/j.isci.2026.116325 (PMC13267618; doi:10.1016/j.isci.2026.116325)
Supplement: Data S1. Tables S1–S10 [file mmc1.zip › Supplemental tables/Table S6 Summary of Effect Size Results for Mediating Effects on WY.xls]

## Sheet: Sheet1
Table S6 Summary of Effect Size Results for Mediating Effects on WY
	c	a	b	a*b	a*b	a*b	a*b	a*b	c’	conclusion	proportion
	total effect			mediating effect	(Boot SE)	(z value)	(p value)	(95% BootCI)	direct effect
EV=>ND=>WY	-0.079**	-0.088**	-1.230**	0.109	0.007	15.087	0	0.092 ~ 0.124	-0.167**	Masking mediating	0.65083
EV=>HA=>WY	-0.079**	0.046**	-0.282**	-0.013	0.002	-7.339	0	-0.017 ~ -0.009	-0.167**	Partial mediating	0.16438
EV=>LP=>WY	-0.079**	0.041**	-0.184**	-0.008	0.001	-5.041	0	-0.011 ~ -0.004	-0.167**	Partial mediating	0.09553
EO=>ND=>WY	-0.063**	-0.025**	-1.230**	0.031	0.006	4.878	0	0.017 ~ 0.048	-0.031**	Masking mediating	1.00035
EO=>HA=>WY	-0.063**	0.049**	-0.282**	-0.014	0.001	-9.396	0	-0.017 ~ -0.010	-0.031**	Partial mediating	0.2196
EO=>LP=>WY	-0.063**	0.268**	-0.184**	-0.049	0.004	-13.202	0	-0.056 ~ -0.041	-0.031**	Partial mediating	0.78057
ER=>ND=>WY	-0.450**	0.054**	-1.230**	-0.067	0.004	-16.777	0	-0.076 ~ -0.059	-0.376**	Partial mediating	0.14883
ER=>HA=>WY	-0.450**	-0.111**	-0.282**	0.031	0.003	11.638	0	0.025 ~ 0.038	-0.376**	Masking mediating	0.08358
ER=>LP=>WY	-0.450**	0.210**	-0.184**	-0.039	0.004	-10.993	0	-0.044 ~ -0.030	-0.376**	Partial mediating	0.08586
