# Supplementary material for: Critical thresholds and mediating mechanisms of ecological security in Shenyang based on health-risk-service triadic framework
Source: iScience. 2026 Jun 14;29(6):116325. doi: 10.1016/j.isci.2026.116325 (PMC13267618; doi:10.1016/j.isci.2026.116325)
Supplement: Data S1. Tables S1–S10 [file mmc1.zip › Supplemental tables/Table S7 Results of Mediating Effect on WP.xls]

## Sheet: Sheet1
Table S7 Results of Mediating Effect on WP
	WP					HA					LP					ND					WP
	B	SE	t	p	β	B	SE	t	p	β	B	SE	t	p	β	B	SE	t	p	β	B	SE	t	p	β
Constant	0.480**	0.004	135.78	0	-	0.447**	0.001	345.216	0	-	0.082**	0.003	29.418	0	-	0.443**	0.002	189.186	0	-	0.737**	0.011	65.723	0	-
EV	0.193**	0.008	25.403	0	0.193	0.046**	0.003	16.474	0	0.14	0.041**	0.006	6.792	0	0.054	-0.088**	0.005	-17.557	0	-0.171	0.155**	0.007	21.026	0	0.154
EO	-0.389**	0.008	-47.8	0	-0.343	0.049**	0.003	16.445	0	0.133	0.268**	0.006	41.467	0	0.31	-0.025**	0.005	-4.686	0	-0.043	-0.470**	0.008	-56.182	0	-0.414
ER	-0.353**	0.005	-78.052	0	-0.569	-0.111**	0.002	-67.127	0	-0.549	0.210**	0.004	58.579	0	0.445	0.054**	0.003	18.177	0	0.17	-0.419**	0.005	-78.687	0	-0.675
ND																					-0.225**	0.024	-9.304	0	-0.074
HA																					0.302**	0.011	27.653	0	0.23
LP																					-0.410**	0.013	-30.588	0	-0.211
R2	0.422					0.271					0.371					0.042					0.499
Adjusted R2	0.422					0.271					0.371					0.041					0.499
F value	F (3,12543)=3051.729,p=0.000					F (3,12543)=1555.964,p=0.000					F (3,12543)=2466.104,p=0.000					F (3,12543)=181.730,p=0.000					F (6,12540)=2085.743,p=0.000
Note: **p<0.01
