# Supplementary material for: Critical thresholds and mediating mechanisms of ecological security in Shenyang based on health-risk-service triadic framework
Source: iScience. 2026 Jun 14;29(6):116325. doi: 10.1016/j.isci.2026.116325 (PMC13267618; doi:10.1016/j.isci.2026.116325)
Supplement: Data S1. Tables S1–S10 [file mmc1.zip › Supplemental tables/Table S8 Summary of Effect Size Results for Mediating Effects on WP.xls]

## Sheet: Sheet1
Table S8 Summary of Effect Size Results for Mediating Effects on WP
	c	a	b	a*b	a*b	a*b	a*b	a*b	c’	conclusion	proportion
	total effect			mediating effect	(Boot SE)	(z value)	(p value)	(95% BootCI)	direct effect
EV=>ND=>WP	0.193**	-0.088**	-0.410**	0.036	0.003	13.124	0	0.030 ~ 0.041	0.155**	Partial mediating	0.1879
EV=>HA=>WP	0.193**	0.046**	-0.225**	-0.01	0.001	-7.991	0	-0.013 ~ -0.008	0.155**	Masking mediating	0.06681
EV=>LP=>WP	0.193**	0.041**	0.302**	0.012	0.002	5.157	0	0.007 ~ 0.019	0.155**	Partial mediating	0.06413
EO=>ND=>WP	-0.389**	-0.025**	-0.410**	0.01	0.002	4.675	0	0.006 ~ 0.017	-0.470**	Masking mediating	0.02209
EO=>HA=>WP	-0.389**	0.049**	-0.225**	-0.011	0.001	-7.851	0	-0.014 ~ -0.008	-0.470**	Partial mediating	0.02841
EO=>LP=>WP	-0.389**	0.268**	0.302**	0.081	0.005	17.574	0	0.072 ~ 0.092	-0.470**	Masking mediating	0.17249
ER=>ND=>WP	-0.353**	0.054**	-0.410**	-0.022	0.002	-13.051	0	-0.026 ~ -0.019	-0.419**	Partial mediating	0.06332
ER=>HA=>WP	-0.353**	-0.111**	-0.225**	0.025	0.003	9.451	0	0.019 ~ 0.031	-0.419**	Masking mediating	0.05979
ER=>LP=>WP	-0.353**	0.210**	0.302**	0.064	0.003	20.192	0	0.057 ~ 0.071	-0.419**	Masking mediating	0.15157
