# Supplementary material for: Critical thresholds and mediating mechanisms of ecological security in Shenyang based on health-risk-service triadic framework
Source: iScience. 2026 Jun 14;29(6):116325. doi: 10.1016/j.isci.2026.116325 (PMC13267618; doi:10.1016/j.isci.2026.116325)
Supplement: Data S1. Tables S1–S10 [file mmc1.zip › Supplemental tables/Table S9 Results of Mediating Effect on LR.xls]

## Sheet: Sheet1
Table S9 Results of Mediating Effect on LR
	RE					HA					LP					ND					RE
	B	SE	t	p	β	B	SE	t	p	β	B	SE	t	p	β	B	SE	t	p	β	B	SE	t	p	β
Constant	-0.095**	0.004	-24.36	0	-	0.447**	0.001	345.216	0	-	0.082**	0.003	29.418	0	-	0.443**	0.002	189.186	0	-	0.059**	0.013	4.555	0	-
EV	-0.402**	0.008	-48.089	0	-0.291	0.046**	0.003	16.474	0	0.14	0.041**	0.006	6.792	0	0.054	-0.088**	0.005	-17.557	0	-0.171	-0.371**	0.009	-43.322	0	-0.268
EO	0.381**	0.009	42.464	0	0.243	0.049**	0.003	16.445	0	0.133	0.268**	0.006	41.467	0	0.31	-0.025**	0.005	-4.686	0	-0.043	0.465**	0.01	47.878	0	0.297
ER	0.684**	0.005	137.23	0	0.797	-0.111**	0.002	-67.127	0	-0.549	0.210**	0.004	58.579	0	0.445	0.054**	0.003	18.177	0	0.17	0.692**	0.006	111.618	0	0.807
ND																					-0.359**	0.028	-12.756	0	-0.085
HA																					-0.244**	0.013	-19.184	0	-0.134
LP																					0.060**	0.016	3.833	0	0.022
R2	0.632					0.271					0.371					0.042					0.645
Adjusted R2	0.632					0.271					0.371					0.041					0.645
F value	F (3,12543)=7187.122,p=0.000					F (3,12543)=1555.964,p=0.000					F (3,12543)=2466.104,p=0.000					F (3,12543)=181.730,p=0.000					F (6,12540)=3797.426,p=0.000
Note: **p<0.01
